# Supplementary material for: Blended and collaborative learning: Case of a multicultural graduate classroom in Taiwan
Source: PLoS One. 2022 Apr 28;17(4):e0267692. doi: 10.1371/journal.pone.0267692 (PMC9049308; doi:10.1371/journal.pone.0267692)
Supplement: S1 Data — (XLSM) [file pone.0267692.s001.xlsm]

## Sheet: survey
tp1	tp2	tp3	tp4	tp5	tp6	tp7	tp8	tp9	tp10	tp11	tp12	tp13	sp1	sp2	sp3	sp4	sp5	sp6	sp7	sp8	sp9	cp1	cp2	cp3	cp4	cp5	cp6	cp7	cp8	cp9	cp10	cp11	cp12		Teaching Presence	Social Presence	Cognitive Presence
5	5	5	5	5	5	5	5	5	5	5	5	5	4	3	4	4	4	4	4	4	4	4	4	4	4	5	5	5	5	5	3	3	3		65	35	50
5	5	4	4	5	5	5	5	5	4	5	5	4	4	5	5	5	5	4	4	4	5	5	5	5	5	4	5	4	4	5	4	5	5		61	41	56
5	5	4	5	4	4	5	4	5	4	5	4	5	4	4	3	4	4	4	4	4	3	4	4	4	4	4	4	5	4	5	4	4	4		59	34	50
5	5	5	3	4	5	5	5	4	5	5	4	5	4	4	4	4	4	4	2	4	2	4	4	4	3	4	4	4	4	4	3	4	4		60	32	46
5	5	5	5	5	5	5	5	5	5	5	5	5	5	5	5	5	5	5	5	5	5	5	5	5	5	5	5	5	5	5	5	5	5		65	45	60
5	5	5	5	5	5	5	5	5	5	5	5	5	5	5	5	5	5	5	4	5	5	5	5	5	5	5	5	5	5	5	5	5	5		65	44	60
5	5	5	5	5	5	5	5	5	5	5	5	5	5	4	4	5	4	3	4	4	5	5	5	4	4	5	5	5	5	5	5	4	5		65	38	57
4	5	4	3	5	5	5	4	5	4	4	5	4	5	4	4	4	4	4	4	4	4	5	5	4	4	5	5	5	4	5	4	4	4		57	37	54
5	5	5	5	4	4	4	4	3	3	4	5	5	4	4	2	5	5	5	5	5	3	4	4	4	3	3	4	4	4	4	5	5	5		56	38	49
4	4	5	4	5	4	4	4	4	4	4	4	4	5	4	5	4	5	4	5	4	4	5	4	5	4	5	4	4	5	4	5	4	5		54	40	54
																																			60.7	38.4	53.6

## Sheet: 工作表1
TP	SP	CP
65	35	50
61	41	56
59	34	50
60	32	46
65	45	60
65	44	60
65	38	57
57	37	54
56	38	49
61.4444	38.2222	53.5556
